# Supplementary material for: A Study on the Effect of Flow Unsteadiness on the Yield of a Chemical Reaction in a T Micro-Reactor
Source: Micromachines (Basel). 2021 Feb 27;12(3):242. doi: 10.3390/mi12030242 (PMC7997225; doi:10.3390/mi12030242)
Supplement: Supplementary file 1 [file micromachines-12-00242-s001.zip]

Archive with 4 entries (4 files):
- VideoFigure4_rev.mp4
- __MACOSX/._VideoFigure4_rev.mp4
- VideoFigure3_rev.mp4
- __MACOSX/._VideoFigure3_rev.mp4
